# Supplementary material for: In vitro synthesis of gene-length single-stranded DNA
Source: Sci Rep. 2018 Apr 25;8:6548. doi: 10.1038/s41598-018-24677-5 (PMC5916881; doi:10.1038/s41598-018-24677-5)
Supplement: Supplementary file 2 — Supplementary Tables [file 41598_2018_24677_MOESM2_ESM.xlsx]

## Sheet: 1. Gel Intensities
External Table 1. Gel Intensities
Enzymes test
	1000				3281
Enzyme	ds	ss	ratio ssDNA/dsDNA		Enzyme	ds	ss	ratio ssDNA/dsDNA
1	1727.94	1728.18	1.00014		1	6611.59	238.4	0.0360579
2	2437.23	1964.31	0.805957		2	9239.9	2534.3	0.274278
3	2218.41	3284.72	1.48067		3	ND	ND	ND
4	2358.41	2201.6	0.933511		4	ND	ND	ND
5	1569.53	2691.65	1.71494		5	0	0	0
6	8919.33	5766.89	0.646561		6	4132	220.971	0.053478
7	3414.43	1530.48	0.448238		7	8855	0	0
8	ND	ND			8	12404.6	108.55	0.00875081
9	1826.89	169.314	0.0926788		9	9748.44	75	0.00769354
10	2307.94	575.627	0.249411		10	6803.42	0	0
Accustart HIFI
	1000				3281
Mg [mM]	ds	ss		Mg [mM]	ds	ss
0.5	0	0		0.5	7917.81	4788.15
1	11712.4	6866.3		1	20795.2	10088.8
1.5	17739.2	18157.9		1.5	21525	10875.9
2	18515.1	21972.6		2	22322.8	9870.17
2.5	20079.5	22234		2.5	25005.4	7704
3	18161.5	20559.7		3	28804.7	983.456
5	16286.8	15017.6		5
Template [ng]	ds	ss		Template [ng]	ds	ss
1	3068.81	352.849		1	14025.2	5023.74
7	3626.93	396.849		5	15763.8	6636.98
15	3784.76	2241.15		10	15302.7	7129.86
30	3406.1	1675.26		20	14943.2	6897.28
50	2815.98	1477.26		30	14123.2	7585.59
100	3009.22	1484.96		40	13932.5	6686.93
200	2773.1	1098.36		50	13511	6302.81
				200	9032.41	4739.47
For/rev primer	ds	ss		For/rev primer	ds	ss
200	3442.71	1715.55		100	11425	7518.54
80	12137.7	8553.52		65	12830.2	5526.42
65	18801.4	12926.3		50	15136.2	7009.2
50	22804.5	17230.3		35	13744.3	7649.34
30	26295	22864.8		10	16612.4	2315.76
10	14494.3	38017.5		1	15780	274.527
Number of cycles	ds	ss		Number of cycles	ds	ss
15	2436.82	2508.91		15	12790.4	2415.08
20	6243.65	3038.26		20	13835.1	3870.81
25	4771.55	4746.33		25	14262.4	5508.37
30	4872.6	5308.96		35	13117.1	5924.85
40	6078.13	6705.23		40	9873.54	3331.73
45	5548.6	7042.98		45	9332.83	2277.3
50	5055.38	6789.4
NEB LongAMP temperature gradient
1000					3281
Temperature	ds	ss	ratio ssDNA/dsDNA		Temperature	ds	ss	ratio ssDNA/dsDNA
Control	4638.31	1204.31	0.259643			4171.6	2000.36	0.479518
56.5	ND	ND	ND			4436.6	1708.53	0.385098
57.4	7250.62	3272.74	0.451374			4653.31	1759.82	0.378187
58.7	6810.79	2571.2	0.377519			3945.82	1217.28	0.3085
59.9	6772.08	2103.5	0.310613			3688.06	808.698	0.219275
61.6	6299.84	1631.72	0.25901			2552.67	ND	ND
62.5	6163.79	1449.43	0.235152			ND	ND	ND
63	6003.96	1617.08	0.269336			ND	ND	ND
Takara LA temperature gradient
1000					3281
Temperature	ds	ss	ratio ssDNA/dsDNA		Temperature	ds	ss	ratio ssDNA/dsDNA
56	2628.77	ND	ND		56	6060.5	679.577	0.112132
56.5	2809.3	ND	ND		56.5	6133.08	1509.48	0.24612
57.4	2440.18	ND	ND		57.4	6256.79	1448.77	0.231552
58.7	2841.53	ND	ND		58.7	6311.2	1581.18	0.250536
Control	3650.32	1078.65	0.295494		60.3	6132.67	1368.65	0.223173
61.6	2493.36	ND	ND		61.6	4124.13	1254.77	0.304251
62.5	2288.53	ND	ND		62.5	5728.26	1113.77	0.194434
63	2023.23	ND	ND		63	5324.38	694.698	0.130475
aPCR 10kb Takara la
Lane	dsDNA	ssDNA	ssDNA/dsDNA
1	6070.4	400.698	0.0660085
2	10257.3	724.205	0.0706037
3	10011.4	536.083	0.0535472
4	8351.3	276.698	0.0331323
5	8322.71	88.971	0.0106901
6	7267.1	313.87	0.0431905
7	8891.69	314.406	0.0353595
8	11077.2	389.355	0.0351493
NEB LongAmp
aPCR 10kb NEB LongAmp
Lane	dsDNA	ssDNA	ssDNA/dsDNA		aPCR 12kb NEB lONGaMP					aPCR 10kb NEB LongAmp
1	13974.5	3725.44	0.266589		Lane	dsDNA	ssDNA	ssDNA/dsDNA		Lane	dsDNA	ssDNA	ssDNA/dsDNA
2	10999.1	2938.07	0.267121		1	12154	1008.11	0.0829448		1	8230.17	2669.87	0.324401
3	12659.8	3469.18	0.27403		2	7132.32	778.87	0.109203		2	9543.75	2927.07	0.3067
4	12460	3250.56	0.26088		3	6971.15	849.062	0.121797		3	8325.09	2811.12	0.337668
5	12694.1	2430.32	0.191453		4	7503.1	1340.5	0.178659		4	8506.44	2995.02	0.352088
6	14025.1	2736.02	0.19508		5	6552.46	1663.35	0.253851		5	8993.68	2482.24	0.275998
7	15104.2	2339.22	0.154872		6	7508.75	2117.3	0.281977
8	14650.3	1883.37	0.128555		7	7986.17	2490.49	0.31185
					8	8533.36	2747.66	0.32199

## Sheet: 2. ssDNA quantification
External Table 2. ssDNA quantification
Fragment name	size (nt)	Enzyme	number of replicates	Average (pmoles/50 uL aPCR reaction)	Standard deviation
PCR 500	522	Accustart HiFi	2	2.64	0.23
PCR 750	771	Accustart HiFi	3	2.17	0.33
PCR 1,000	1000	Accustart HiFi	11	2.03	0.31
PCR 1,000	1000	NEB LongAmp	2	1.38	0.57
PCR 1,000	1000	Takara LA	2	1.17	0.23
PCR 1,000-fluo	1000	Accustart HiFi	3	2.19	0.6
PCR 1,000-2	1021	Accustart HiFi	3	2.36	0.43
PCR 1,087	1087	Accustart HiFi	4	2.25	0.33
PCR 1,087-fluo	1087	Accustart HiFi	4	1.82	0.2
PCR 1,500	1521	Accustart HiFi	8	1.69	0.23
PCR 2,000	2022	Accustart HiFi	8	1.57	0.53
PCR 2,000-fluo	2022	Accustart HiFi	5	1.65	0.27
PCR 2,500	2521	Accustart HiFi	1	1.34
PCR 3,000	3022	Accustart HiFi	1	1.31
PCR 3,281	3281	Accustart HiFi	11	0.87	0.36
PCR 3,281	3281	NEB LongAmp	2	0.61	0.15
PCR 3,281	3281	Takara LA	2	0.76	0.28
PCR 3,281-fluo	3281	Accustart HiFi	3	0.96	0.15
PCR 4,500	4427	Accustart HiFi	3	0.4	0.04
PCR 6000		Accustart HiFi	2	0.15	0.02
PCR 10,000	10033	NEB LongAmp	2	0.05	0.01
PCR 10,000-2	10000	NEB LongAmp	6	0.05	0.01
PCR 12,000	12010	NEB LongAmp	11	0.02	0.01
PCR 15,000	15002	NEB LongAmp	4	0.09	0.01

## Sheet: 3. Staple sequences
External Table 3. Origami staple sequences
Tetrahedron 84bp, Cv3 scaffold (1,087 nt)
Name	Sequence
T84_st1	CAAATACGTTGTGACCTTAAACATAGTCATAAAGCATGGTAG
T84_st2	TCCTAGATGAATAAGTAAATTACATGCGAATCTTCCCTATAT
T84_st3	TTGATACCCCGGGTGGCTCAACAACAGATAGAAGGCGTTGTT
T84_st4	GAAAGTCAAATTTTTTCCTATCTGTGAGCTTTAAACATTTTTAAATCTGGCGTCTATGTTCGCTTTTTCCGCATTTTG
T84_st5	GAGACAAAAGAACCAGGGAAAACCAGGTTCTATACAAACTAA
T84_st6	TGAATCTGACGAGCGAACGAAACCCGTGTATA
T84_st7	CTCACATCTGGAGAGAAACCAACCGGTACCCAGGTATTATTTATTTGCACTC
T84_st8	AAGATGTTGTACGCAGCACCT
T84_st9	AGCCGCATGTATCGGCCTTCAAACACGTAACTCCCGGGTTTAGCGAAGGATTAGTGGGGTAGGA
T84_st10	TATCATAATTGTTTTTTCCGAGGGTTGTTGGTCGTTATTTTTATGACCCCAGATAGAACAAAGTTTTTTCAAATTATG
T84_st11	TCTGACATTCCTACTTTAAAAGAAAAGAGCCCAGAGCTATAT
T84_st12	GTTACTAGGTGTATTCATTCATTGTGCAAAATTATTGAGCTG
T84_st13	GTTAGAAACTTGGTCAGTTATCGGACCACGTACATGTTAGAA
T84_st14	TTTTGACTCGGTTTTTGTGTAATCAGTCTTATTACCCTTTTTTCGATATTCACATCGAGTGATTTTTTAACCATGTTA
T84_st15	CTGGCGGACAAGTAAATATCTTCACGACGGGTTTGCACACGT
T84_st16	TCTATTATACTATGCAGTAACCTCAGGAAATACTAGTCACAG
T84_st17	AGTCTGGCTAGTTATGTGTTGCAGGGTCATAC
T84_st18	CTATGGCGAAATTCTTATCAGCAGATAATCGACGATCTGGGGTAGTAGCGAC
T84_st19	GCGGCCACAAGCAAGATATTAATACCGTGACAAGAATAATTG
T84_st20	AAGTGGCTAACGCGCGTCGACTAGTACAACCTTAAAGATGAG
T84_st21	ATTAAGCAGCAAAATAGAATCGGTATCCATCACTAAGCGCCG
T84_st22	CATAGTGTTAATTTTTATAAATTTTCATGTGTAAAAGTTTTTGAACTGCTATCTTAGAAACAATTTTTGGTAATAACA
Pentagonal bipyramid 52bp, 2000 nt scaffold
Name	Sequence
Pent-bip-1	ACAATTTCTATCAGATGATGGCAATTCATTTAATTACATTTA
Pent-bip-2	AAATACCCTTTCCTTATCATTCCAAGAAAAAAACGCTCATGG
Pent-bip-3	AAACAAAACAATATAATCCTGATTGTTTGACAAACATCAAGA
Pent-bip-4	TGAGCAAAAGATTTTTAGATGATGAAGATTATACTTCTTTTTTGAATAATGG
Pent-bip-5	ATTTGAATTACTTTTTCTTTTTTAATATAAATAAGGCTTTTTGTTAAATAAG
Pent-bip-6	AACCAATCAATTTTTTAATCGGCTGTTACATTTTGACTTTTTGCTCAATCGTAATTATCATCATTTTTTATTCCTGAT
Pent-bip-7	AGGAGCGGCTGAAATGGATTATTTACATTAGAAACCACCAGA
Pent-bip-8	CGGAACAAGGCAGATTCACCAGTCACACGCATTATCATTTTG
Pent-bip-9	TAATTTTAAAATTTTTGTTTGAGTAAACCAGTAATAATTTTTAAGGGACATT
Pent-bip-10	TTAGTAATAACTTTTTATCACTTGCCGGTAATATCCATTTTTGAACAATATT
Pent-bip-11	CTTTCCTCGTTTTTTTAGAATCAGAGTTATAATCAGTTTTTTGAGGCCACCG
Pent-bip-12	GCAACAGGCGGGTATTAAAGTATAACGTGACCGCCAGCCATT
Pent-bip-13	CATGTAGAAATAAACACCGGAATCATAATCCTAATTTACGAG
Pent-bip-14	TATCCCATTACTAGAAAAAGCCTGTTTAGACAAGAAAAATAA
Pent-bip-15	TCAACAATAGATTTTTTAAGTCCTGATATCATATGCGTTTTTTTATACAAAT
Pent-bip-16	ACCGTGTGGGAAACAGTACATAAATCAATGTTTGAAATACCG
Pent-bip-17	ATTTAATGATATGTGAGTGAATAACCTTGTCTTCTGACCTAA
Pent-bip-18	AATATATTTTATTTTTGTTAATTTCACTTCTGTAAATTTTTTCGTCGCTATT
Pent-bip-19	TCTTTAGGTTGAGGAAGGTTATCAAACAACGGGAGTAAAATA
Pent-bip-20	GCTATTAGTCTTTTTTTTAATGCGCGAGACTTTACAATTTTTACAATTCGAC
Pent-bip-21	AACGTTATAACTCGTATTAAATCCGTAAAAC
Pent-bip-22	AGAAATAACAAAATTATTTGCACTTTGCCCG
Pent-bip-23	GTTTAACGTCATTTTTGATGAATATATTGAATACCAATTTTTGTTACAAAAT
Pent-bip-24	CAATTACCCGCGCAGAGGCGAATTATAGCTT
Pent-bip-25	AGATTAAGCTTGAAAACATAGCGATTCATTT
Pent-bip-26	AGCACTAACAATTTTTCTAATAGATTACCACCAGCAGTTTTTAAGATAAAAC
Pent-bip-27	TGCAACAGTGCTTTTTCACGCTGAGAACCTTGCTGAATTTTTCCTCAAATATCAAATCAACAGTTTTTTTGAAAGGAA
Pent-bip-28	AAAGCATCGCCAGCAGCAAATGATACCGAATAAAGAAAATCT
Pent-bip-29	GAATTTATCAATTTTTAATCATAGGTAAATGCTGATGTTTTTCAAATCCAAT
Pent-bip-30	CTTTTTCACGCAAGACAAAGAACGTTAATTG
Pent-bip-31	AGAATCGCGCTCAACAGTAGGGCCGAGAAAA
Pent-bip-32	GTAATTTAGGCTTTTTAGAGGCATTTCCAGACGACGATTTTTCAATAAACAA
Pent-bip-33	CCTGTTTACATGTTCAGCTAATGCGACAGGA
Pent-bip-34	ACGGTACGATTAAAGGGATTTTAAGAACGCG
Pent-bip-35	ACACCGCCAGAGGTGAGGCGGTCTTAACCCGCAAAAGTATTA
Pent-bip-36	GCCTTGCTTGAGTAGAAGAACTCACGTAAGA
Pent-bip-37	ATACGTGGCTTCTGACCTGAAAGAACTATCG
Pent-bip-38	CCGAACGAAGAGCCGTCAATAGATAATACGCCATTAAAAATA
Pent-bip-39	AAAACATCATTTGAGGATTTAGAAGTATTAACTGATAGCCCT
Pent-bip-40	ATAGAACCCACAGACAATATTTTTGAATGCTGGCCAACAGAG
Pent-bip-41	GTCCATCAGTTGTAGCAATACTTCTTTGAAGTAAAAGAGTCT
Pent-bip-42	GGAGGCCGCCAGAATCCTGAGAAGTGTTTCGGGAGCTAAACA
Pent-bip-43	AAGAGAATCAAAAGGTAAAGTAATTCTGTTCGAGCCAGTAAT
Pent-bip-44	AAGCCAACCATATTTAACAACGCCAACATTCTTACCAGTATA
Pent-bip-45	TTTTTAACTTGGGTTATATAACTATATGTCTGAGAGACTACC
Pent-bip-46	TCAGTTGGCAAACCCTCAATCAACTTAGGCTCCGGTATCTGG
Pent-bip-47	TTAGAATCACGCTGAGAAGAGTCAATAGTAATTAATTTTCCC
Pent-bip-48	TTTTACATTAACGGATTCGCCTGATTGCTCAGTAACAGTACC
Pent-bip-49	TACCATATAGAAATTGCGTAGATTTTCAGAAGGGTTAGAACC

## Sheet: 4. Primers used
External Table 4. Primers used
Name	Forward Primer	Reverse Primer	Size (nt)
PCR 500	GGACGCTATCCAGTCTAAACAT	GAAAGAGGACAGATGAACGGTG	522
PCR 750	CGCTTTCTTCCCTTCCTTTCT	GGCGATTAAGTTGGGTAACGC	771
PCR 1000-2	CTCGGTGGCCTCACTGATTAT	GCTGCAAGGCGATTAAGTTGG	1021
PCR 1500	GGGCTTGCTATCCCTGAAAAT	GACTTGCGGGAGGTTTTGAAG	1521
PCR 2000	GATGAGTGCGGTACTTGGTTTA	GCTTTGACGAGCACGTATAACG	2022
PCR 2500	CACGGTCGGTATTTCAAACCA	CCTCTTCGCTATTACGCCAGC	2521
PCR 3000	GCACTGACCCCGTTAAAACTTA	CAGATTCACCAGTCACACGACC	3022
PCR 4500	TGTACTTTGTTTCGCGCTTG	AGGGAAGAAAGCGAAAGGAG	4427
PCR 5032	TGCCTCAACCTCCTGTCAAT	GCTGAAAAGGTGGCATCAAT	5032
PCR 5630	CTACCCTCGTTCCGATGCT	ATTAATGCCGGAGAGGGTAG	5630
PCR 6000	GATGAGTGCGGTACTTGGTT	GAATGGAAAGCGCAGTCTCTG	6000
PCR6,812	GCGACGATTTACAGAAGCAA	GGCATTTTCGAGCCAGTAAT	6812
gBlock	GTCGTCGTCCCCTCAAACTC	GCTGAAAAGGTGGCATCAAT	1087
Gibson assembly	GTCGTCGTCCCCTCAAACT	GCTGAAAAGGTGGCATCAAT	1391
mCherry	CGAAGGAGGUAUACCUAUGGU	CCTGCAGATTACTTGTACAGCTC	735
PCR 10,000	CAGTGCAGTGCTTGATAACAGG	GTAGTGCGCGTTTGATTTCC	10033
PCR 10,000-2	GCGGTGATACGTGGTGTTT	CATAAACGGCAAGATGCGG	10000
PCR 12,000	GCGGTGATACGTGGTGTTT	CTGGCTTTCAGCTGAATGGTG	12010
PCR 15,000	GCGGTGATACGTGGTGTTT	GCAATTGGCGGTGATGTAAACAC	15002

## Sheet: 5. PCR amplified sequences
External Table 5. aPCR amplified sequences
Name	Template	Size (nt)	Sequence
PCR 500	M13mp18 ssDNA	522	GGACGCTATCCAGTCTAAACATTTTACTATTACCCCCTCTGGCAAAACTTCTTTTGCAAAAGCCTCTCGCTATTTTGGTTTTTATCGTCGTCTGGTAAACGAGGGTTATGATAGTGTTGCTCTTACTATGCCTCGTAATTCCTTTTGGCGTTATGTATCTGCATTAGTTGAATGTGGTATTCCTAAATCTCAACTGATGAATCTTTCTACCTGTAATAATGTTGTTCCGTTAGTTCGTTTTATTAACGTAGATTTTTCTTCCCAACGTCCTGACTGGTATAATGAGCCAGTTCTTAAAATCGCATAAGGTAATTCACAATGATTAAAGTTGAAATTAAACCATCTCAAGCCCAATTTACTACTCGTTCTGGTGTTTCTCGTCAGGGCAAGCCTTATTCA…
gBlock 655	gBlock (Gibson assembly 1)	655	CGATCTTCCTGAGGCCGATACGGTCGTCGTCCCCTCAAACTGGCAGATGCACGGTTACGATGCGTCAGACGATGCGTCATTGGTGGCTAATTATGTATGGGCTCATATGAAAAGCTGAGCACACAACAAAACACCCCACCATACGGGACTGAGGCTCTTAGCGTCGACAGCACTTAAACACAGACCACAAACCAGCCACTCCCACAAGCACTATGCCACAACACAAAACAACACCAACCCCTTGCGCCCCTCGGTTGGGAATCTGAGAACTTTTGCAAAACCACCACCATTGTACTCACCCCACATCTGTTCCTCGGGATCACCAAACCTGTAGGTGATATGGCGGCGCCTTTGTCAGACGATCTTCTCTCCAGGGTAATACGCGATCTGACGCTGTCG…
gBlock mCherry	gBlock	735	CGAAGGAGGTATACCTATGGTGAGCAAGGGCGAGGAGGATAACATGGCCATCATCAAGGAGTTCATGCGCTTCAAGGTGCACATGGAGGGCTCCGTGAACGGCCACGAGTTCGAGATCGAGGGCGAGGGCGAGGGCCGCCCCTATGAAGGTACACAAACCGCAAAATTAAAAGTAACCAAAGGTGGCCCCCTGCCCTTCGCCTGGGACATCCTGTCCCCTCAGTTCATGTACGGCTCCAAGGCCTACGTGAAGCACCCCGCCGACATCCCCGACTACTTGAAGCTGTCCTTCCCCGAGGGCTTCAAGTGGGAGCGCGTGATGAACTTCGAGGACGGCGGCGTGGTGACCGTGACCCAAGATTCCTCCCTTCAAGACGGCGAGTTTATCTACAAAGTTAA…
PCR 750	M13mp18 ssDNA	771	CGCTTTCTTCCCTTCCTTTCTCGCCACGTTCGCCGGCTTTCCCCGTCAAGCTCTAAATCGGGGGCTCCCTTTAGGGTTCCGATTTAGTGCTTTACGGCACCTCGACCCCAAAAAACTTGATTTGGGTGATGGTTCACGTAGTGGGCCATCGCCCTGATAGACGGTTTTTCGCCCTTTGACGTTGGAGTCCACGTTCTTTAATAGTGGACTCTTGTTCCAAACTGGAACAACACTCAACCCTATCTCGGGCTATTCTTTTGATTTATAAGGGATTTTGCCGATTTCGGAACCACCATCAAACAGGATTTTCGCCTGCTGGGGCAAACCAGCGTGGACCGCTTGCTGCAACTCTCTCAGGGCCAGGCGGTGAAGGGCAATCAGCTGTTGCCCGTCTCACTG…
gBlock 776	gBlock (Gibson assembly 2)	776	CATAAGTTCTTAGGATACAGACAATCAGGATGCGCTTTAACTCTACGCTGAACCTACCTGAATTCCCGCCGACCCTCGCATTAAACTCAGATAAGTCTCGACTAACCCTGGTTCCAGGAGTAGTAAAGGGCTGTGCCATGATGTGGGAAGTACACGACTAGCGAACTGGACGGACCATAGGGTCACCCACGCTAGAAAAGGGATACGTTCGTGGCAAAACGGGCGGCCAACTCAATTGTGCTGTAGGACATCTGGTAATCGACTATTGCAAGGGTTTTAGATTATATGGTCCGCCCCAATTGCCACATGACCTTTGCAGCAAATATGTTCCTAAACCGGGGCCCTAGCACGGGATGCACCAATGGAGTGCTTTGAGTGTTGGCGCGGTAGTGTCGGACT…
PCR 1,000	M13mp18 ssDNA	1000	GTCTCGCTGGTGAAAAGAAAAACCACCCTGGCGCCCAATACGCAAACCGCCTCTCCCCGCGCGTTGGCCGATTCATTAATGCAGCTGGCACGACAGGTTTCCCGACTGGAAAGCGGGCAGTGAGCGCAACGCAATTAATGTGAGTTAGCTCACTCATTAGGCACCCCAGGCTTTACACTTTATGCTTCCGGCTCGTATGTTGTGTGGAATTGTGAGCGGATAACAATTTCACACAGGAAACAGCTATGACCATGATTACGAATTCGAGCTCGGTACCCGGGGATCCTCTAGAGTCGACCTGCAGGCATGCAAGCTTGGCACTGGCCGTCGTTTTACAACGTCGTGACTGGGAAAACCCTGGCGTTACCCAACTTAATCGCCTTGCAGCACATCCCCCTT…
PCR 1,000-2	M13mp18 ssDNA	1021	CTCGGTGGCCTCACTGATTATAAAAACACTTCTCAGGATTCTGGCGTACCGTTCCTGTCTAAAATCCCTTTAATCGGCCTCCTGTTTAGCTCCCGCTCTGATTCTAACGAGGAAAGCACGTTATACGTGCTCGTCAAAGCAACCATAGTACGCGCCCTGTAGCGGCGCATTAAGCGCGGCGGGTGTGGTGGTTACGCGCAGCGTGACCGCTACACTTGCCAGCGCCCTAGCGCCCGCTCCTTTCGCTTTCTTCCCTTCCTTTCTCGCCACGTTCGCCGGCTTTCCCCGTCAAGCTCTAAATCGGGGGCTCCCTTTAGGGTTCCGATTTAGTGCTTTACGGCACCTCGACCCCAAAAAACTTGATTTGGGTGATGGTTCACGTAGTGGGCCATCGCCCTG…
PCR 1,087	gBlock	1087	GTCGTCGTCCCCTCAAACTCTTGGGTGGAGAGGCTATTCGTTGTTATAAGGAGGTCGTTTCTACGAGTACAAGATGATCCAAACACCCCCAAAAACACCACATCTTCTAAGCCGAAATAGGATTGGACCGGATTACACCACGACAACAAACACTACACTAACACCCGAAATCTTACCCACAACAACACACCCCACCCCCATGTAGCCAATCTGTGGTTCCTATTATAACGTTGGACAAAACCAACCCCCTTGTCACCAACCAACAGTGAGACGCGGTCTCCCAACACAATAATACGCATTGATCACAACAAGTGCCTGTACTGCAAGCAAGACGACACCGCTAACTCGGGGTGCCCTAGCGAGCCCTGCACTAGTCTAAGGCACATAACCTACCTCTTC…
PCR 1,391	gBlocks (Gibson assembly)	1391	CGATCTTCCTGAGGCCGATACGGTCGTCGTCCCCTCAAACTGGCAGATGCACGGTTACGATGCGTCAGACGATGCGTCATTGGTGGCTAATTATGTATGGGCTCATATGAAAAGCTGAGCACACAACAAAACACCCCACCATACGGGACTGAGGCTCTTAGCGTCGACAGCACTTAAACACAGACCACAAACCAGCCACTCCCACAAGCACTATGCCACAACACAAAACAACACCAACCCCTTGCGCCCCTCGGTTGGGAATCTGAGAACTTTTGCAAAACCACCACCATTGTACTCACCCCACATCTGTTCCTCGGGATCACCAAACCTGTAGGTGATATGGCGGCGCCTTTGTCAGACGATCTTCTCTCCAGGGTAATACGCGATCTGACGCTGTCG…
PCR 1,500	M13mp18 ssDNA	1521	GGGCTTGCTATCCCTGAAAATGAGGGTGGTGGCTCTGAGGGTGGCGGTTCTGAGGGTGGCGGTTCTGAGGGTGGCGGTACTAAACCTCCTGAGTACGGTGATACACCTATTCCGGGCTATACTTATATCAACCCTCTCGACGGCACTTATCCGCCTGGTACTGAGCAAAACCCCGCTAATCCTAATCCTTCTCTTGAGGAGTCTCAGCCTCTTAATACTTTCATGTTTCAGAATAATAGGTTCCGAAATAGGCAGGGGGCATTAACTGTTTATACGGGCACTGTTACTCAAGGCACTGACCCCGTTAAAACTTATTACCAGTACACTCCTGTATCATCAAAAGCCATGTATGACGCTTACTGGAACGGTAAATTCAGAGACTGCGCTTTCCATTCTGGC…
PCR 2,000	M13mp18 ssDNA	2022	GATGAGTGCGGTACTTGGTTTAATACCCGTTCTTGGAATGATAAGGAAAGACAGCCGATTATTGATTGGTTTCTACATGCTCGTAAATTAGGATGGGATATTATTTTTCTTGTTCAGGACTTATCTATTGTTGATAAACAGGCGCGTTCTGCATTAGCTGAACATGTTGTTTATTGTCGTCGTCTGGACAGAATTACTTTACCTTTTGTCGGTACTTTATATTCTCTTATTACTGGCTCGAAAATGCCTCTGCCTAAATTACATGTTGGCGTTGTTAAATATGGCGATTCTCAATTAAGCCCTACTGTTGAGCGTTGGCTTTATACTGGTAAGAATTTGTATAACGCATATGATACTAAACAGGCTTTTTCTAGTAATTATGATTCCGGTGTTTATTCT…
PCR 2,500	M13mp18 ssDNA	2521	CACGGTCGGTATTTCAAACCATTAAATTTAGGTCAGAAGATGAAATTAACTAAAATATATTTGAAAAAGTTTTCTCGCGTTCTTTGTCTTGCGATTGGATTTGCATCAGCATTTACATATAGTTATATAACCCAACCTAAGCCGGAGGTTAAAAAGGTAGTCTCTCAGACCTATGATTTTGATAAATTCACTATTGACTCTTCTCAGCGTCTTAATCTAAGCTATCGCTATGTTTTCAAGGATTCTAAGGGAAAATTAATTAATAGCGACGATTTACAGAAGCAAGGTTATTCACTCACATATATTGATTTATGTACTGTTTCCATTAAAAAAGGTAATTCAAATGAAATTGTTAAATGTAATTAATTTTGTTTTCTTGATGTTTGTTTCATCATCTTC…
PCR 3,000	M13mp18 ssDNA	3022	GCACTGACCCCGTTAAAACTTATTACCAGTACACTCCTGTATCATCAAAAGCCATGTATGACGCTTACTGGAACGGTAAATTCAGAGACTGCGCTTTCCATTCTGGCTTTAATGAGGATTTATTTGTTTGTGAATATCAAGGCCAATCGTCTGACCTGCCTCAACCTCCTGTCAATGCTGGCGGCGGCTCTGGTGGTGGTTCTGGTGGCGGCTCTGAGGGTGGTGGCTCTGAGGGTGGCGGTTCTGAGGGTGGCGGCTCTGAGGGAGGCGGTTCCGGTGGTGGCTCTGGTTCCGGTGATTTTGATTATGAAAAGATGGCAAACGCTAATAAGGGGGCTATGACCGAAAATGCCGATGAAAACGCGCTACAGTCTGACGCTAAAGGCAAACTTGATTCTG…
PCR 3,281	M13mp18 ssDNA	3281	TCTTTGCCTTGCCTGTATGATTTATTGGATGTTAATGCTACTACTATTAGTAGAATTGATGCCACCTTTTCAGCTCGCGCCCCAAATGAAAATATAGCTAAACAGGTTATTGACCATTTGCGAAATGTATCTAATGGTCAAACTAAATCTACTCGTTCGCAGAATTGGGAATCAACTGTTACATGGAATGAAACTTCCAGACACCGTACTTTAGTTGCATATTTAAAACATGTTGAGCTACAGCACCAGATTCAGCAATTAAGCTCTAAGCCATCCGCAAAAATGACCTCTTATCAAAAGGAGCAATTAAAGGTACTCTCTAATCCTGACCTGTTGGAGTTTGCTTCCGGTCTGGTTCGCTTTGAAGCTCGAATTAAAACGCGATATTTGAAGTCTTTC…
PCR 4,500	M13mp18 ssDNA	4427	ACTTTGTTTCGCGCTTGGTATAATCGCTGGGGGTCAAAGATGAGTGTTTTAGTGTATTCTTTTGCCTCTTTCGTTTTAGGTTGGTGCCTTCGTAGTGGCATTACGTATTTTACCCGTTTAATGGAAACTTCCTCATGAAAAAGTCTTTAGTCCTCAAAGCCTCTGTAGCCGTTGCTACCCTCGTTCCGATGCTGTCTTTCGCTGCTGAGGGTGACGATCCCGCAAAAGCGGCCTTTAACTCCCTGCAAGCCTCAGCGACCGAATATATCGGTTATGCGTGGGCGATGGTTGTTGTCATTGTCGGCGCAACTATCGGTATCAAGCTGTTTAAGAAATTCACCTCGAAAGCAAGCTGATAAACCGATACAATTAAAGGCTCCTTTTGGAGCCTTTTTTTTG…
PCR 5,032	M13mp18 ssDNA	5032	TGCCTCAACCTCCTGTCAATGCTGGCGGCGGCTCTGGTGGTGGTTCTGGTGGCGGCTCTGAGGGTGGTGGCTCTGAGGGTGGCGGTTCTGAGGGTGGCGGCTCTGAGGGAGGCGGTTCCGGTGGTGGCTCTGGTTCCGGTGATTTTGATTATGAAAAGATGGCAAACGCTAATAAGGGGGCTATGACCGAAAATGCCGATGAAAACGCGCTACAGTCTGACGCTAAAGGCAAACTTGATTCTGTCGCTACTGATTACGGTGCTGCTATCGATGGTTTCATTGGTGACGTTTCCGGCCTTGCTAATGGTAATGGTGCTACTGGTGATTTTGCTGGCTCTAATTCCCAAATGGCTCAAGTCGGTGACGGTGATAATTCACCTTTAATGAATAATTTCCGTC…
PCR 5,630	M13mp18 ssDNA	5630	CTACCCTCGTTCCGATGCTGTCTTTCGCTGCTGAGGGTGACGATCCCGCAAAAGCGGCCTTTAACTCCCTGCAAGCCTCAGCGACCGAATATATCGGTTATGCGTGGGCGATGGTTGTTGTCATTGTCGGCGCAACTATCGGTATCAAGCTGTTTAAGAAATTCACCTCGAAAGCAAGCTGATAAACCGATACAATTAAAGGCTCCTTTTGGAGCCTTTTTTTTGGAGATTTTCAACGTGAAAAAATTATTATTCGCAATTCCTTTAGTTGTTCCTTTCTATTCTCACTCCGCTGAAACTGTTGAAAGTTGTTTAGCAAAATCCCATACAGAAAATTCATTTACTAACGTCTGGAAAGACGACAAAACTTTAGATCGTTACGCTAACTATGAGGGCTGT…
PCR 6000	M13mp18 ssDNA		GATGAGTGCGGTACTTGGTTTAATACCCGTTCTTGGAATGATAAGGAAAGACAGCCGATTATTGATTGGTTTCTACATGCTCGTAAATTAGGATGGGATATTATTTTTCTTGTTCAGGACTTATCTATTGTTGATAAACAGGCGCGTTCTGCATTAGCTGAACATGTTGTTTATTGTCGTCGTCTGGACAGAATTACTTTACCTTTTGTCGGTACTTTATATTCTCTTATTACTGGCTCGAAAATGCCTCTGCCTAAATTACATGTTGGCGTTGTTAAATATGGCGATTCTCAATTAAGCCCTACTGTTGAGCGTTGGCTTTATACTGGTAAGAATTTGTATAACGCATATGATACTAAACAGGCTTTTTCTAGTAATTATGATTCCGGTGTTTATTCT…
PCR 6,812	M13mp18 ssDNA	6812	GCGACGATTTACAGAAGCAAGGTTATTCACTCACATATATTGATTTATGTACTGTTTCCATTAAAAAAGGTAATTCAAATGAAATTGTTAAATGTAATTAATTTTGTTTTCTTGATGTTTGTTTCATCATCTTCTTTTGCTCAGGTAATTGAAATGAATAATTCGCCTCTGCGCGATTTTGTAACTTGGTATTCAAAGCAATCAGGCGAATCCGTTATTGTTTCTCCCGATGTAAAAGGTACTGTTACTGTATATTCATCTGACGTTAAACCTGAAAATCTACGCAATTTCTTTATTTCTGTTTTACGTGCTAATAATTTTGATATGGTTGGTTCAATTCCTTCCATAATTCAGAAGTATAATCCAAACAATCAGGATTATATTGATGAATTGCCATCA…
PCR 10,000	Lambda phage	10033	CAGTGCAGTGCTTGATAACAGGAGTCTTCCCAGGATGGCGAACAACAAGAAACTGGTTTCCGTCTTCACGGACTTCGTTGCTTTCCAGTTTAGCAATACGCTTACTCCCATCCGAGATAACACCTTCGTAATACTCACGCTGCTCGTTGAGTTTTGATTTTGCTGTTTCAAGCTCAACACGCAGTTTCCCTACTGTTAGCGCAATATCCTCGTTCTCCTGGTCGCGGCGTTTGATGTATTGCTGGTTTCTTTCCCGTTCATCCAGCAGTTCCAGCACAATCGATGGTGTTACCAATTCATGGAAAAGGTCTGCGTCAAATCCCCAGTCGTCATGCATTGCCTGCTCTGCCGCTTCACGCAGTGCCTGAGAGTTAATTTCGCTCACTTCGAACCTCTCTG…
PCR 10,000-2	Lambda phage	10000	GCGGTGATACGTGGTGTTTTTGATGACCCTGAAAATATCAGCTATGCCGGACAGGGCGTGCGCGTTGAAGGCTCCAGCCCGTCCCTGTTTGTCCGGACTGATGAGGTGCGGCAGCTGCGGCGTGGAGACACGCTGACCATCGGTGAGGAAAATTTCTGGGTAGATCGGGTTTCGCCGGATGATGGCGGAAGTTGTCATCTCTGGCTTGGACGGGGCGTACCGCCTGCCGTTAACCGTCGCCGCTGAAAGGGGGATGTATGGCCATAAAAGGTCTTGAGCAGGCCGTTGAAAACCTCAGCCGTATCAGCAAAACGGCGGTGCCTGGTGCCGCCGCAATGGCCATTAACCGCGTTGCTTCATCCGCGATATCGCAGTCGGCGTCACAGGTTGCCCGTGAGA…
PCR 12,000	Lambda phage	12010	GCGGTGATACGTGGTGTTTTTGATGACCCTGAAAATATCAGCTATGCCGGACAGGGCGTGCGCGTTGAAGGCTCCAGCCCGTCCCTGTTTGTCCGGACTGATGAGGTGCGGCAGCTGCGGCGTGGAGACACGCTGACCATCGGTGAGGAAAATTTCTGGGTAGATCGGGTTTCGCCGGATGATGGCGGAAGTTGTCATCTCTGGCTTGGACGGGGCGTACCGCCTGCCGTTAACCGTCGCCGCTGAAAGGGGGATGTATGGCCATAAAAGGTCTTGAGCAGGCCGTTGAAAACCTCAGCCGTATCAGCAAAACGGCGGTGCCTGGTGCCGCCGCAATGGCCATTAACCGCGTTGCTTCATCCGCGATATCGCAGTCGGCGTCACAGGTTGCCCGTGAGA…
PCR 15,000	Lambda phage	15002	GCGGTGATACGTGGTGTTTTTGATGACCCTGAAAATATCAGCTATGCCGGACAGGGCGTGCGCGTTGAAGGCTCCAGCCCGTCCCTGTTTGTCCGGACTGATGAGGTGCGGCAGCTGCGGCGTGGAGACACGCTGACCATCGGTGAGGAAAATTTCTGGGTAGATCGGGTTTCGCCGGATGATGGCGGAAGTTGTCATCTCTGGCTTGGACGGGGCGTACCGCCTGCCGTTAACCGTCGCCGCTGAAAGGGGGATGTATGGCCATAAAAGGTCTTGAGCAGGCCGTTGAAAACCTCAGCCGTATCAGCAAAACGGCGGTGCCTGGTGCCGCCGCAATGGCCATTAACCGCGTTGCTTCATCCGCGATATCGCAGTCGGCGTCACAGGTTGCCCGTGAGA…
